# Supplementary material for: Performance evaluation of Truenat MTB and Truenat MTB-RIF DX assays in comparison to gene XPERT MTB/RIF ultra for the diagnosis of pulmonary tuberculosis in Uganda
Source: BMC Infect Dis. 2024 Feb 13;24:190. doi: 10.1186/s12879-024-09063-z (PMC10863216; doi:10.1186/s12879-024-09063-z)
Supplement: Supplementary file 1 — Supplementary Material 1 [file 12879_2024_9063_MOESM1_ESM.xlsx]

## Sheet: Supplement 1
PID	Date	Age	Sex	In the past 12 Months, are there any member of your household who was daignosed with TB?	History of smoking	If yes, estimated duration in months	Are you currently smoking	History of alcohol	If, yes estimated duration in months	Are you currently taking alcohol	History of Diabetes	History of Cancer	Othet than this time, have you ever been diagnosed with TB in the past	If yes, when	Family history of TB	If yes, were you treated for TB	If yes, did you complete treatment?	Weight	Height	Temperature	Site of TB disease	Final Chest X-ray comment	Cough	Cough - Duration	Fever	Fever - Duration	Weight loss	Weight loss- duration	Night sweats	Night sweats duration	Dyspnea	Dyspnea duration	Chest pain	Chest pain duration	Abdominal pain	Abdominal pain duration	Backache	Backache duration	Other -	Other - specify	Other duration	Do you know your HIV Status	HIV_status	If HIV positive, was the CD4 T cells reported	What is the reported range of the CD4 T cells.	If HIV positive, was the viral load reported	What is the reported viral load	If HIV positive are you on antiretroviral drugs.	If yes, duration in months
TNAT 081	2021-10-27	60	1	2	2	N/A	N/A	1	60	1	2	2	2	N/A	3	2	N/A	57	162	38.3	LUNGS	NOT DONE	1	4	1	3	1	4	1	3	2	N/A	1	4	1	3	2	N/A	1	ISS (NEWLY DIAGNOSED)	N/A	1	1	2	N/A	N/A	N/A	2	NEWLY DIAGNOSED
TNAT 012	2021-09-14	20	2	1	2	N/A	N/A	2	N/A	N/A	2	2	2	N/A	1	2	N/A	40	153	NOT DONE		N/A	1	24	1	24	1	24	2	8	2	N/A	2	N/A	1	96	2	N/A	CARDIO PAIN	48	1	2		N/A	N/A	N/A	N/A	N/A	N/A
TNAT 047	2021-10-13	20	1	2	2	N/A	N/A	2	N/A	N/A	2	2	2	N/A	3	N/A	N/A	52	162	37	LUNGS	NOT DONE	1	8	1	2	1	4	1	3	2	N/A	2	N/A	1	2	2	N/A	2	N/A	1	2		N/A	N/A	N/A	N/A	N/A	N/A
TNAT 021	2021-09-22	21	2	2	2	N/A	N/A	2	N/A	N/A	2	2	2	N/A	3	N/A	N/A	46	167.4	37.4	N/A	N/A	1	2	1	1	1	3	1	2	2	N/A	2	N/A	2	N/A	2	N/A	2	N/A	N/A	1	0	N/A	N/A	N/A	N/A	N/A	N/A
TNAT 241	2022-02-09	21	1	2	1	12	1	2	N/A	N/A	2	2	2	N/A	2	N/A	N/A	62	155	35.9	LUNGS	N/A	1	4	1	4	1	8	1	4	2	N/A	1	4	2	N/A	2	N/A	2	N/A	N/A	1	0	N/A	N/A	N/A	N/A	N/A	N/A
TNAT 189	2022-01-12	22	2	2	2	N/A	N/A	1	1	3	2	2	2	N/A	N/A	N/A	N/A	50	160	36.1	LUNGS	N/A	1	12	2	N/A	1	8	1	2	2	N/A	1	2	2	N/A	1	1	1	HEADACHE	12	1	0	N/A	N/A	N/A	N/A	N/A	N/A
TNAT 137	missing	22	2	2	2	N/A	N/A	2	N/A	N/A	2	2	2	N/A	1	N/A	N/A	50	166.5	38	N/A	NOT DONE	1	25	1	4	1	25	1	4	1	4	1	25	1	4	1	UNK	2	N/A	N/A	1	0	N/A	N/A	N/A	N/A	N/A	N/A
TNAT 059	2021-10-18	22	1	2	1	60	1	1	60	2	2	2	2	N/A	1	2	2	44	154	35.6	LUNGS	N/A	4	1	1	4	1	1	2	N/A	1	4	1	4	1	4	2	N/A	2	N/A	N/A	1	0	N/A	N/A	N/A	N/A	N/A	N/A
TNAT 043	2021-10-11	23	2	2	2	N/A	N/A	2	N/A	N/A	2	2	2	N/A	1	N/A	N/A	69	NOT DONE	35.4	LUNGS	SUGGESTIVE OF TB	1	5	1	3	1	3	1	3	1	3	1	3	1	1 DAY	1	3	2	N/A	N/A	1	0	N/A	N/A	N/A	N/A	N/A	N/A
TNAT 114	2021-11-16	23	2	1	2	N/A	N/A	2	N/A	N/A	2	2	2	N/A	1	N/A	N/A	61	158	37.1	LUNGS	N/A	1	4	2	N/A	1	4	2	N/A	2	N/A	2	N/A	2	N/A	2	N/A	2	N/A	N/A	1	0	N/A	N/A	N/A	N/A	N/A	N/A
TNAT 246	2021-12-09	23	1	2	2	N/A	N/A	2	N/A	N/A	2	2	2	N/A	2	N/A	N/A	43	168	36.2	LUNGS	N/A	1	8	1	2	1	2	1	1	1	1	1	4	2	N/A	2	N/A	2	N/A	N/A	1	0	N/A	N/A	N/A	N/A	N/A	N/A
TNAT 074	2021-10-25	24	1	2	2	N/A	N/A	1	UNK	2	2	2	2	N/A	1	N/A	N/A	45	163.2	36.8	LUNGS	NOT DONE	1	8	1	4	1	8	1	8	1	4	1	4	2	N/A	2	N/A	2	N/A	N/A	1	0	NOT INDICATED	N/A	N/A	N/A	N/A	N/A
TNAT 011	2021-09-14	25	2	2	2	N/A	N/A	2	N/A	N/A	2	2	2	N/A	1	2	N/A	41	161	NOT DONE		N/A	1	32	2	N/A	1	4	1	3	2	N/A	1	48	2	N/A	2	N/A	2	N/A	N/A	1	0	N/A	N/A	N/A	N/A	N/A	N/A
TNAT 125	2021-11-24	25	1	2	1	UNK	2	1	UNK	2	2	2	2	N/A	3	N/A	N/A	46	165.4	NOT TAKEN	LUNGS	NOT DONE	1	8	2	N/A	1	8	1	4	1	4	1	4	2	N/A	2	N/A	2	N/A	N/A	1	0	N/A	N/A	N/A	N/A	N/A	N/A
TNAT 063	2021-10-19	25	1	2	2	N/A	N/A	1	12	2	2	2	2	N/A	3	N/A	N/A	42	158.8	35.3	LUNGS	NOT DONE	1	4	1	4	1	4	1	4	2	N/A	1	4	2	N/A	2	N/A	2	N/A	N/A	1	0	NOT INDICATED	N/A	N/A	N/A	N/A	N/A
TNAT 078	2021-10-26	26	1	1	2	N/A	N/A	1	36	2	2	2	2	N/A	3	2	N/A	51	158.3	37.7	N/A	NOT DONE	1	3	1	2	1	2	2	N/A	2	N/A	2	N/A	2	N/A	2	N/A	2	N/A	N/A	1	0	N/A	N/A	N/A	N/A	N/A	N/A
TNAT 205	2022-01-18	27	1	2	2	N/A	N/A	1	120	1	2	2	1	2020	3	1	2	53	175	37.6	LUNGS	NOT DONE	1	24	1	8	1	8	1	8	1	8	2	N/A	2	N/A	2	N/A	2	N/A	N/A	1	0	N/A	N/A	N/A	N/A	N/A	N/A
TNAT 100	2021-11-09	27	2	2	2	N/A	N/A	2	N/A	N/A	2	2	2	N/A	2	N/A	N/A	85	180	36.2	LUNGS	N/A	1	100	1	1	2	N/A	2	N/A	2	N/A	2	N/A	1	2	2	N/A	2	N/A	N/A	1	0	N/A	N/A	N/A	N/A	N/A	N/A
TNAT 069	2021-10-20	27	1	2	2	N/A	N/A	2	N/A	N/A	2	2	2	N/A	1	N/A	N/A	67	175	36.4	LUNGS	NOT DONE	1	28	1	3	1	4	1	4	1	4	1	4	2	N/A	1	8	2	N/A	N/A	1	0	N/A	N/A	N/A	N/A	N/A	N/A
TNAT 153	2021-12-02	28	2	1	1	UNK	2	1	UNK	1	2	2	1	2018	1	1	1	41.1	145.9	35.2	LUNGS	NOT DONE	1	6	1	4	1	4	1	1	2	N/A	2	N/A	2	N/A	2	N/A	1	ISS	240	1	1	2	N/A	2	N/A	1	60
TNAT 073	2021-10-21	28	1	2	1	24	2	1	60	1	2	2	2	N/A	1	2	N/A	51	159.5	36.5	LUNGS	NOT DONE	1	8	1	8	1	8	1	4	2	N/A	2	N/A	1	8	2	N/A	2	N/A	N/A	1	0	2	N/A	N/A	N/A	N/A	N/A
TNAT 105	2021-11-10	28	1	2	2	N/A	N/A	1	56	1	2	2	2	N/A	2	N/A	N/A	56	152	36.2	LUNGS	N/A	1	4	1	4	2	N/A	1	2	1	2	2	N/A	2	N/A	2	N/A	2	N/A	N/A	1	0	N/A	N/A	N/A	N/A	N/A	N/A
TNAT 157	2021-12-06	28	1	1	1	100	2	1	100	2	2	2	1	2021-06-01	3	1	1	76	180	35.7	LUNGS	N/A	1	4	1	4	1	8	2	N/A	1	4	1	4	2	N/A	2	N/A	2	N/A	N/A	1	0	N/A	N/A	N/A	N/A	N/A	N/A
TNAT 085	2021-11-01	28	1	2	2	N/A	N/A	1	N/A	2	2	2	2	N/A	2	N/A	N/A	53	161	36.5	N/A	NOT DONE	1	12	2	N/A	2	N/A	2	N/A	1	12	1	8	2	N/A	2	N/A	2	N/A	N/A	1	0	N/A	N/A	N/A	N/A	N/A	N/A
TNAT 028	2021-09-30	29	1	2	1	30	3	1	96	N/A	2	2	2	N/A	3	N/A	N/A	49	168.9	35.3	LUNGS	N/A	1	12	1	2	1	4	1	2	2	N/A	1	2	2	N/A	1	48	1	PEPTIC ULCERS	48	1	1	NOT INDICATED	N/A	N/A	N/A	N/A	N/A
TNAT 050	2021-10-13	30	1	2	1	12	2	1	48	2	2	2	2	N/A	2	N/A	N/A	50	160.4	35.4	LUNGS	N/A	1	16	1	4	1	8	2	N/A	2	N/A	1	4	2	N/A	2	N/A	1	DIZZINESS	6	1	0	N/A	N/A	N/A	N/A	N/A	N/A
TNAT 150	2021-12-01	30	1	2	1	4	2	1	300	2	2	2	2	N/A	2	N/A	N/A	68	167	36.1	LUNGS	N/A	1	12	1	12	1	3	1	2	1	3	1	4	2	N/A	1	12	2	N/A	N/A	1	0	N/A	N/A	N/A	N/A	N/A	N/A
TNAT 009	2021-09-13	30	2	2	1	60	4	1	60	4	2	2	2	N/A	3	2	2	55	151	NOT DONE		N/A	1	16	1	12	1	12	1	12	1	4	1	2	1	1	1	24	2	N/A	N/A	1	0	N/A	N/A	N/A	N/A	N/A	N/A
TNAT 058	2021-10-18	30	1	2	1	180	1	1	180	1	2	2	1	2015	1	1	1	43	156	36	LUNGS	N/A	1	12	1	12	1	12	2	N/A	2	N/A	2	N/A	2	N/A	1	4	2	N/A	N/A	1	0	N/A	N/A	N/A	N/A	N/A	N/A
TNAT 170	2021-12-13	30	1	2	1	120	1	1	UNK	2	2	2	2	N/A	3	N/A	N/A	59	176.4	36.5	LUNGS	NOT DONE	1	24	1	1	1	4	2	N/A	1	2	1	2	2	N/A	2	N/A	2	N/A	N/A	1	0	N/A	N/A	N/A	N/A	N/A	N/A
TNAT 122	2021-11-23	30	1	2	1	UNK	1	1	UNK	1	2	2	2	N/A	3	N/A	N/A	63	165.3	NOT DONE	LUNGS	NOT DONE	1	12	2	N/A	1	12	2	N/A	1	12	1	12	1	1	2	N/A	2	N/A	N/A	1	0	N/A	N/A	N/A	N/A	N/A	N/A
TNAT 226	2022-02-03	31	1	2	2	N/A	N/A	1	9	1	2	2	2	N/A	2	N/A	N/A	68	172	36.2	LUNGS	N/A	1	36	1	20	1	36	1	36	1	36	1	12	2	N/A	2	N/A	2	N/A	N/A	1	0	N/A	N/A	N/A	N/A	N/A	N/A
TNAT 224	2022-02-02	32	1	2	2	N/A	N/A	1	120	1	2	2	2	N/A	2	N/A	N/A	40	163	36.2	LUNGS	N/A	1	56	1	12	1	56	1	56	1	56	1	56	1	56	1	UNK	2	N/A	N/A	1	0	N/A	N/A	N/A	N/A	N/A	N
TNAT 056	2021-10-18	33	1	1	1	48	1	1	120	2	2	2	2	N/A	2	N/A	N/A	51	167.1	36	LUNGS	HAS NO CHEST XRAY	1	4	1	1	1	4	1	2	1	2	1	1	2	N/A	2	N/A	2	N/A	N/A	1	0	NOT INDICATED	N/A	N/A	N/A	N/A	N/A
TNAT 231	2022-02-07	35	1	2	1	240	1	1	240	1	2	2	2	N/A	3	N/A	N/A	50	160	36.1	LUNGS	N/A	1	36	1	8	1	8	1	8	1	8	1	8	1	8	2	N/A	2	N/A	N/A	1	1	1	2	1	3	1	100
TNAT 097	2021-11-08	35	1	2	2	N/A	N/A	1	66	1	2	2	2	N/A	N/A	N/A	N/A	60	165	36.2	LUNGS	N/A	1	4	1	2	2	N/A	2	N/A	2	N/A	2	N/A	2	N/A	2	N/A	2	N/A	N/A	1	1	1	2	1	3	1	14
TNAT 046	2021-10-12	36	2	2	2	N/A	N/A	2	N/A	N/A	2	2	2	N/A	2	N/A	N/A	37	148	36.5	LUNGS	NOT DONE	1	28	1	5	1	5	2	N/A	1	5	2	N/A	2	N/A	2	N/A	2	N/A	N/A	1	0	N/A	N/A	N/A	N/A	N/A	N/A
TNAT 060	2021-10-19	38	1	2	1	UNK	3	2	N/A	N/A	2	2	2	N/A	1	N/A	N/A	47	162.9	35.6	N/A	NOT DONE	1	24	1	4	1	8	1	4	2	N/A	1	4	2	N/A	2	N/A	2	N/A	N/A	1	1	NOT INDICATED	2	2	N/A	2	N/A
TNAT 066	2021-10-19	42	1	2	2	N/A	2	1	24	1	2	2	1	2016	2	1	2	70	176	36.2	LUNGS	N/A	1	8	2	N/A	2	N/A	1	8	1	8	1	8	2	N/A	2	N/A	2	N/A	N/A	1	1	2	N/A	2	N/A	1	1 DAY
TNAT 055	2021-10-18	42	2	1	1	240	1	1	240	1	2	2	2	N/A	1	N/A	N/A	46	155	36.8	LUNGS	NOT DONE	1	12	1	12	1	12	1	12	1	8	1	8	1	4	1	4	2	N/A	N/A	1	0	NOT INDICATED	N/A	N/A	N/A	N/A	N/A
TNAT 111	2021-11-15	42	1	2	1	86	2	2	N/A	N/A	2	2	2	N/A	3	N/A	N/A	55	156	36.2	LUNGS	N/A	1	24	1	24	1	24	1	24	2	N/A	2	N/A	1	20	2	N/A	1	HEADACHE	24	1	0	N/A	N/A	N/A	N/A	N/A	N/A
TNAT 156	2021-12-02	42	2	2	2	N/A	N/A	1	UNK	3	2	2	2	N/A	3	2	N/A	36	NOT TAKEN	37.8	LUNGS	NOT DONE	1	2	1	2	1	4	1	2	2	N/A	2	N/A	2	N/A	2	N/A	1	ISS	672	1	1	2	N/A	N/A	N/A	1	168
TNAT 103	2021-11-10	52	1	2	1	36	1	1	240	1	2	2	2	N/A	2	N/A	N/A	50	165	37.1	LUNGS	N/A	1	1080	1	1	2	4	2	N/A	2	N/A	2	N/A	2	N/A	2	N/A	2	N/A	N/A	1	0	N/A	N/A	N/A	N/A	N/A	N/A
TNAT 045	2021-10-12	24	2	2	2	N/A	N/A	1	12	2	2	2	2	N/A	2	N/A	N/A	40	160.4	36.1	LUNGS	N/A	1	32	1	9	1	9	2	N/A	1	4	1	9	2	N/A	2	N/A	1	DIFFICULTY IN SWALLOWING	9	1	0	N/A	N/A	N/A	N/A	N/A	N/A
TNAT 245	2021-12-09	22	1	2	2	N/A	N/A	2	N/A	N/A	2	2	2	N/A	2	N/A	N/A	60	175	36.1	LUNGS	N/A	1	20	1	1	1	12	1	1	2	N/A	2	N/A	2	N/A	1	1	2	N/A	N/A	1	0	N/A	N/A	N/A	N/A	N/A	N/A
TNAT 071	2021-10-21	31	2	2	2	N/A	N/A	1	36	3	2	2	2	N/A	3	N/A	N/A	48	152	35.7	LUNGS	N/A	1	12	2	N/A	1	8	1	8	1	8	1	8	1	1	2	N/A	1	JOINT AND LEG PAIN	2	1	1	1	2	1	2	1	1
TNAT 064	2021-10-19	46	1	2	1	36	3	1	180	1	2	1	2	N/A	2	N/A	N/A	56	157.3	35.7	LUNGS	N/A	1	24	1	8	1	12	1	16	2	N/A	2	N/A	2	N/A	1	8	1	LOSS OF APPETITE	16	2	1	2	N/A	2	N/A	1	1 DAY
TNAT 212	2022-01-19	48	1	2	2	N/A	N/A	1	160	1	2	2	2	N/A	2	N/A	N/A	56	160	37.5	LUNGS	NOT DONE	1	24	1	2	1	8	1	8	2	N/A	1	4	2	N/A	2	N/A	2	N/A	N/A	1	0	N/A	N/A	N/A	N/A	N/A	N/A
TNAT 044	2021-10-11	46	1	2	1	180	2	1	180	2	2	2	2	N/A	2	N/A	N/A	NOT TAKEN	NOT TAKEN	NOT TAKEN	LUNGS	NOT DONE	1	4	1	6	1	6	2	N/A	2	N/A	2	N/A	2	N/A	2	N/A	1	ISS	144	1	1	2	N/A	2	N/A	1	36
TNAT 020	2021-09-21	51	1	2	1	36	3	1	3	1	N/A	2	2	N/A	1	N/A	N/A	43	168	38.6	N/A	N/A	1	8	1	8	1	8	1	8	2	N/A	1	8	2	N/A	2	N/A	2	N/A	N/A	1	1	N/A	N/A	N/A	N/A	2	N/A
TNAT 086	2021-11-02	37	1	2	2	12	2	2	N/A	N/A	2	2	2	N/A	2	N/A	N/A	62	162	35.7	LUNGS	N/A	1	12	2	N/A	1	4	1	12	1	8	2	N/A	1	4	2	N/A	1	4	N/A	N/A	1	2	N/A	N/A	N/A	N/A	N/A
TNAT 201	2022-01-17	27	2	2	2	N/A	N/A	1	UNK	1	2	2	2	N/A	1	N/A	N/A	58	160	37	N/A	NOT DOE	1	28	2	N/A	2	N/A	2	N/A	1	5	1	5	2	N/A	2	N/A	2	N/A	N/A	1	1	N/A	N/A	N/A	N/A	N/A	N/A
TNAT 145	2021-11-30	30	1	2	2	N/A	N/A	1	24	1	2	2	2	N/A	2	N/A	N/A	75	170	36.2	LUNGS	N/A	1	2	2	N/A	2	N/A	1	1	2	N/A	2	N/A	1	1	2	N/A	2	N/A	N/A	1	0	N/A	N/A	N/A	N/A	N/A	N/A
TNAT 042	2021-10-11	39	2	2	1	36	4	2	N/A	N/A	2	2	2	N/A	2	N/A	N/A	65	165	35	LUNGS	N/A	1	9	2	N/A	2	N/A	2	N/A	2	N/A	2	N/A	2	N/A	2	N/A	2	N/A	N/A	1	0	UNK	N/A	N/A	N/A	N/A	N/A
TNAT 079	2021-10-26	35	1	2	2	N/A	N/A	1	100	1	2	2	2	N/A	2	N/A	N/A	45	150	36.2	LUNGS	N/A	1	360	1	4	1	4	2	N/A	1	8	1	3	2	N/A	1	4	2	N/A	N/A	1	0	N/A	N/A	N/A	N/A	N/A	N/A
TNAT 089	2021-11-03	29	1	2	1	48	2	1	48	1	2	2	2	N/A	2	N/A	N/A	60	170	36.1	LUNGS	N/A	1	36	2	N/A	2	N/A	2	N/A	2	N/A	2	N/A	2	N/A	2	N/A	1	PAIN IN THE FEET	48	1	1	2	N/A	2	N/A	1	1
TNAT 200	2022-01-17	39	2	2	2	N/A	N/A	2	N/A	N/A	2	2	1	2020	2	1	1	76	175	36.2	LUNGS	N/A	1	1	2	N/A	1	1	2	N/A	2	N/A	2	N/A	2	N/A	2	N/A	2	N/A	N/A	1	1	1	2	1	2	1	36
TNAT 169	2021-12-13	22	2	2	2	N/A	N/A	2	N/A	N/A	2	2	1	2020	2	1	1	65	160	37	LUNGS	NOT DONE	1	12	2	N/A	2	N/A	2	N/A	2	N/A	2	N/A	2	N/A	2	N/A	2	N/A	N/A	1	0	N/A	N/A	N/A	N/A	N/A	N/A
TNAT 029	2021-10-01	25	1	2	2	UNK	UNK	2	UNK	UNK	1	1	2	N/A	1	1	1	51	176	35.1	LUNGS	UNK	1	8	1	8	1	4	1	8	2	N/A	1	12	2	N/A	2	N/A	1	VOMITING	2	1	0	N/A	N/A	N/A	N/A	N/A	N/A
TNAT 024	2021-09-27	29	2	2	2	N/A	N/A	2	N/A	N/A	2	2	2	N/A	2	N/A	N/A	59	157	36.1	KAWAALA H/C	N/A	1	12	1	1	1	4	1	4	2	N/A	1	4	2	N/A	2	N/A	2	N/A	N/A	1	0	NOT INDICATED	N/A	N/A	N/A	N/A	N/A
TNAT 036	2021-10-05	29	1	2	2	N/A	N/A	1	2	2	2	2	2	UNK	2	N/A	N/A	49	172	35	LUNGS	NOT DONE	1	4	2	N/A	1	2	1	2	1	3	1	3	2	N/A	2	N/A	1	DIZZINESS	1	2	0	UNK	N/A	N/A	N/A	N/A	N/A
TNAT 113	2021-11-16	29	1	2	1	96	1	1	96	2	2	2	2	N/A	2	N/A	N/A	62	180	35.7	LUNGS	N/A	1	8	1	10	1	3	2	N/A	1	3	1	1	2	N/A	2	N/A	2	N/A	N/A	1	0	2	N/A	N/A	N/A	N/A	N/A
TNAT 123	2021-11-23	31	2	2	2	N/A	N/A	1	156	2	2	2	2	N/A	3	N/A	N/A	48	152	36.1	LUNGS	N/A	1	2	1	3	1	8	1	1	2	N/A	2	N/A	2	N/A	1	1	N/A	N/A	N/A	1	1	2	N/A	2	N/A	1	46
TNAT 250	2022-02-10	32	2	2	2	N/A	N/A	2	N/A	N/A	2	2	2	N/A	2	N/A	N/A	58	160	36.1	LUNGS	N/A	1	8	1	3	1	1	1	3	2	N/A	2	N/A	1	1	1	1	1	URINARY TRACT INFECTION	48	1	0	N/A	N/A	N/A	N/A	N/A	N/A
TNAT 032	2021-10-01	34	1	2	2	UNK	UNK	1	UNK	1	2	UNK	2	UNK	2	UNK	UNK	58	173.5	37.1	LUNGS	UNK	1	UNK	1	2	1	4	1	1	1	1	2	UNK	2	UNK	2	UNK	1	ITCHY URINATIONS	UNK	1	1	UNK	UNK	UNK	UNK	2	UNK
TNAT 112	2021-11-15	35	1	2	1	80	2	1	100	2	2	2	1	2015	2	1	1	65	175	36.1	LUNGS	N/A	1	4	1	2	1	3	1	1	1	2	1	4	2	N/A	1	4	1	HEADACHE	1	1	0	N/A	N/A	N/A	N/A	N/A	N/A
TNAT 196	2022-01-13	25	1	2	2	N/A	N/A	1	48	1	2	2	2	N/A	2	N/A	N/A	39	156.6	36.8	LUNGS	N/A	1	4	1	1	1	4	2	N/A	1	1	2	N/A	2	N/A	2	N/A	2	N/A	N/A	1	0	N/A	N/A	N/A	N/A	N/A	N/A
TNAT 102	2021-11-09	28	1	2	2	N/A	N/A	1	55	2	2	2	2	N/A	2	N/A	N/A	58	157	35.7	LUNGS	N/A	1	15	1	2	1	3	2	N/A	1	15	1	15	1	8	2	N/A	1	VOMITING	3	1	0	N/A	N/A	N/A	N/A	N/A	N/A
TNAT 008	2021-09-13	32	1	1	2	N/A	N/A	2	N/A	N/A	2	2	2	N/A	3	N/A	2	51	170	NOT DONE		N/A	1	8	2	N/A	1	12	1	12	2	N/A	1	12	2	N/A	2	N/A	N/A	N/A	N/A	1	0	N/A	N/A	N/A	N/A	N/A	N/A
TNAT 109	2021-11-15	41	1	2	2	N/A	N/A	1	240	1	2	2	2	N/A	1	1	2	65	165	35.5	LUNGS	N/A	1	8	1	2	2	N/A	2	N/A	1	8	1	8	2	N/A	2	N/A	2	N/A	N/A	1	1	1	2	1	2	1	36
TNAT 107	2021-11-15	38	1	2	2	N/A	N/A	1	360	N/A	2	2	2	N/A	1	N/A	N/A	58	166	38.4	N/A	NOT DONE	1	4	1	3	1	3	1	3	1	3	1	3	2	N/A	2	N/A	2	N/A	N/A	1	0	N/A	N/A	N/A	N/A	N/A	N/A
TNAT 116	2021-11-17	40	1	2	1	68	3	1	200	1	2	2	1	2014	2	1	1	67	170	35.1	LUNGS	N/A	1	4	2	N/A	2	N/A	1	2	2	N/A	2	N/A	2	N/A	2	N/A	2	N/A	N/A	1	0	N/A	N/A	N/A	N/A	N/A	N/A
TNAT 035	2021-10-04	42	1	1	1	UNK	3	1	UNK	N/A	2	2	1	UNK	3	1	1	NOT INDICATED	NOT INDICATED	36.7	NOT INDICATED	NOT DONE	1	4	2	N/A	1	8	1	1	1	1	1	2	2	N/A	2	N/A	1	ISS	120	1	1	NOT INDICATED	2	N/A	2	1	120
TNAT 171	2022-01-05	25	1	2	2	N/A	N/A	2	N/A	N/A	2	2	2	N/A	N/A	N/A	N/A	64	170	35.7	LUNGS	SUGGESTIVE OF TB	1	28	2	N/A	2	N/A	1	4	1	1	1	8	2	N/A	2	N/A	N/A	N/A	N/A	1	0	N/A	N/A	N/A	N/A	N/A	N/A
TNAT 173	2022-01-06	30	1	2	1	UNK	1	1	UNK	1	2	2	1	2017	2	1	2	41	172.4	37.4	LUNGS	SUGGESTIVE OF TB	1	24	1	8	1	12	2	N/A	2	N/A	2	N/A	2	N/A	2	N/A	2	N/A	N/A	1	0	N/A	N/A	N/A	N/A	N/A	N/A
TNAT 148	2021-12-01	23	1	1	2	N/A	N/A	2	N/A	N/A	2	2	1	2014	1	1	1	52	166	36.8	LUNGS	NOT DONE	1	28	1	8	1	8	1	4	2	N/A	1	8	2	N/A	2	N/A	2	N/A	N/A	1	1	N/A	N/A	N/A	N/A	N/A	N/A
TNAT 040	2021-10-07	30	2	2	2	N/A	N/A	2	N/A	N/A	2	2	2	N/A	2	N/A	N/A	57	155	34.1	LUNGS	NOT DONE	1	4	2	N/A	1	3	1	2	1	4	2	N/A	2	N/A	2	N/A	1	ISS	UNK	1	1	2	N/A	2	N/A	1	132
TNAT 027	2021-09-28	30	3	2	2	N/A	N/A	2	N/A	N/A	2	2	2	N/A	2	N/A	N/A	48	147.5	36.3	KAWAALA H/C	N/A	1	2	1	2	1	2	2	N/A	2	N/A	2	N/A	1	3 DAYS	1	144	2	N/A	N/A	1	1	NOT INDICATED	2	2	N/A	1	13
TNAT 014	2021-09-15	36	1	2	1	DO NOT KNOW	1	1	DO NOT KNOW	2	2	2	1	2016	3	1	1	54	165	36.5		N/A	1	3	2	N/A	1	3	1	2	1	2	1	2	2	N/A	2	N/A	N/A	N/A	N/A	1	1	2	N/A	2	N/A	2	N/A
TNAT 218	2022-01-20	21	1	2	2	N/A	N/A	2	N/A	N/A	2	2	2	N/A	1	N/A	N/A	55	169	36	N/A	NOT DONE	1	52	2	N/A	2	N/A	1	8	2	N/A	1	52	2	N/A	2	N/A	2	N/A	N/A	1	0	N/A	N/A	N/A	N/A	N/A	N/A
TNAT 041	2021-10-07	23	1	2	2	N/A	N/A	2	N/A	N/A	2	2	2	N/A	2	N/A	N/A	48	170	36.8	LUNGS	NOT DONE	1	8	2	N/A	2	N/A	2	N/A	1	2	1	2	2	N/A	1	8	2	N/A	N/A	1	0	N/A	N/A	N/A	N/A	N/A	N/A
TNAT 197	2022-01-13	26	2	2	2	N/A	N/A	2	N/A	N/A	2	2	2	N/A	2	N/A	N/A	46	153	36.2	LUNGS	N/A	1	8	2	N/A	1	8	1	8	1	8	1	8	2	N/A	2	N/A	1	ULCERS	8	1	1	2	N/A	2	N/A	1	10
TNAT 232	2022-02-08	27	1	2	2	N/A	N/A	1	UNK	2	2	2	1	2021	3	1	1	49	163.5	37	LUNGS	NOT DONE	1	2	1	3	2	N/A	1	3	2	N/A	1	3	2	N/A	2	N/A	2	N/A	N/A	1	0	N/A	N/A	N/A	N/A	N/A	N/A
TNAT 037	2021-10-06	35	1	2	1	UNK	1	1	UNK	1	2	2	1	FORGOT	1	1	1	42.1	158	37.1	NOT YET DIAGNOSED	NOT DONE	1	8	1	2	2	N/A	1	4	2	N/A	1	2	2	N/A	2	N/A	2	N/A	N/A	NOT INDICATED	1	NOT INDICATED	N/A	N/A	N/A	N/A	N/A
TNAT 088	2021-11-03	38	1	2	1	200	1	1	200	1	2	2	2	N/A	1	2	2	67	162	36.2	LUNGS	N/A	1	4	1	2	1	1	1	1	1	4	1	4	1	2	1	2	1	JOINT PAIN	2	11	0	N/A	N/A	N/A	N/A	N/A	N/A
TNAT 167	2021-12-09	39	2	2	2	N/A	N/A	1	UNK	1	2	2	1	2020	3	1	1	54	155.5	35.3	LUNGS	NOT DONE	1	24	2	N/A	2	N/A	1	24	2	N/A	2	N/A	2	N/A	2	N/A	1	ISS	96	1	0	2	N/A	N/A	N/A	N/A	24
TNAT 049	2021-10-13	43	1	1	2	N/A	N/A	1	240	N/A	2	2	1	2019	3	1	1	49	170.9	35.5	LUNGS	NOT DONE	1	2	2	N/A	2	N/A	2	N/A	2	N/A	2	N/A	2	N/A	2	N/A	2	N/A	N/A	1	0	N/A	N/A	N/A	N/A	N/A	N/A
TNAT 080	2021-10-27	46	1	2	1	120	3	1	240	1	2	2	1	2020	2	1	2	36.1	167	35.9	LUNGS	NOT DONE	1	52	2	N/A	1	UNK	2	N/A	1	52	2	N/A	2	N/A	2	N/A	2	N/A	N/A	1	0	2	N/A	N/A	N/A	N/A	N/A
TNAT 084	2021-10-28	46	2	2	2	N/A	N/A	2	N/A	N/A	2	2	2	N/A	N/A	N/A	N/A	67	167	36	LUNGS	N/A	1	6	2	N/A	2	N/A	2	N/A	2	N/A	2	N/A	2	N/A	2	N/A	2	N/A	N/A	1	1	1	2	1	2	1	100
TNAT 117	2021-11-17	18	2	1	2	N/A	N/A	2	N/A	N/A	2	2	2	N/A	1	N/A	N/A	65	157	36.2	LUNGS	N/A	1	4	2	N/A	1	4	1	2	1	4	2	N/A	2	N/A	1	4	2	N/A	N/A	1	0	N/A	N/A	N/A	N/A	N/A	N/A
TNAT 219	2022-01-24	18	1	2	2	N/A	N/A	2	N/A	N/A	2	2	2	N/A	2	N/A	N/A	72	162	35.7	LUNGS	N/A	1	5	1	2	N	1	1	1	1	2	2	N/A	2	N/A	2	N/A	1	COLD	2	1	0	N/A	N/A	N/A	N/A	N/A	N/A
TNAT 147	2021-11-30	19	2	2	2	N/A	N/A	2	N/A	N/A	2	2	2	N/A	2	N/A	N/A	71	154.5	36.5	N/A	NOT DONE	1	12	2	N/A	2	N/A	1	4	1	4	2	N/A	2	N/A	2	N/A	1	ISS	912	1	1	2	N/A	2	N/A	1	48
TNAT 234	2022-02-08	19	2	2	2	N/A	N/A	1	OCCASSIONAL DRINKER	1	2	2	2	N/A	3	N/A	N/A	43	139.9	35	N/A	NOT DONE	1	2	1	2	1	2	2	N/A	1	2	2	N/A	2	N/A	2	N/A	1	ULCERS	52	1	0	N/A	N/A	N/A	N/A	N/A	N/A
TNAT 083	2021-10-27	20	2	2	2	N/A	N/A	2	N/A	N/A	2	2	2	N/A	3	N/A	N/A	43	N/A	37.1	NOT INDICATED	NOT DONE	1	4	1	8	1	8	1	4	1	4	1	4	1	3 DAYS	2	N/A	2	N/A	N/A	1	0	N/A	N/A	N/A	N/A	N/A	N/A
TNAT 095	2021-11-08	20	2	1	2	N/A	N/A	2	N/A	N/A	2	2	2	N/A	3	N/A	N/A	50	161.2	36.3	N/A	NOT DONE	1	4	2	N/A	2	N/A	2	N/A	2	N/A	2	N/A	2	N/A	1	4	2	N/A	N/A	1	0	N/A	N/A	N/A	N/A	N/A	N/A
TNAT 006	2021-09-13	21	2	2	2	N/A	N/A	1	2	2	2	2	2	2	2	2	N/A	54	149	NOT DONE		N/A	1	48	2	N/A	1	48	2	N/A	2	N/A	2	N/A	2	N/A	2	N/A	N/A	N/A	N/A	2		N/A	N/A	N/A	N/A	N/A	N/A
TNAT 013	2021-09-15	21	1	2	2	N/A	N/A	1	2	1	2	2	1	N/A	2	2	N/A	55	169.5	37.1		N/A	1	2	1	1	1	1	1	1	1	1	1	1	2	N/A	2	N/A	2	N/A	N/A	1	1	2	N/A	N/A	N/A	N/A	N/A
TNAT 018	2021-09-20	21	2	2	2	N/A	N/A	2	N/A	N/A	2	2	2	N/A	2	N/A	N/A	49	160	36.1	KAWAALA H/C	N/A	1	2	2	N/A	2	N/A	2	N/A	2	N/A	2	N/A	2	N/A	2	N/A	2	N/A	N/A	2	0	N/A	N/A	N/A	N/A	N/A	N/A
TNAT 162	2021-12-08	21	1	1	2	N/A	N/A	1	UNK	3	2	2	2	N/A	1	N/A	N/A	62.1	172.9	37	NOT INDICATED	NOT DONE	1	2	1	1	2	N/A	1	N/A	1	1	2	N/A	2	N/A	2	N/A	2	N/A	N/A	1	0	N/A	N/A	N/A	N/A	N/A	N/A
TNAT 214	2022-01-19	21	1	2	2	N/A	N/A	1	12	1	2	2	2	N/A	2	N/A	N/A	69	162.3	36.5	N/A	CHEST X-RAY HAS BEEN REQUESTED TO R/O TB	1	52	1	3 DAYS	2	N/A	1	3	1	8	1	28	2	N/A	2	N/A	2	N/A	N/A	1	0	N/A	N/A	N/A	N/A	N/A	N/A
TNAT 030	2021-10-01	22	2	2	2	UNK	UNK	2	UNK	UNK	2	2	2	UNK	1	2	UNK	94	154	36.3	LUNGS	NOT DONE	1	2	2	N/A	2	N/A	1	UNK	2	N/A	1	2	1	UNK	1	UNK	UNK	UNK	UNK	1	0	N/A	N/A	N/A	N/A	N/A	N/A
TNAT 053	2021-10-14	22	1	2	1	4	2	1	24	1	2	2	2	N/A	2	2	N/A	62	177	36.6	N/A	NOT DONE	1	25	1	3 DAYS	2	N/A	2	N/A	2	N/A	1	25	2	N/A	2	N/A	2	N/A	N/A	1	0	NOT INDICATED	N/A	N/A	N/A	N/A	N/A
TNAT 208	2022-01-18	22	1	2	2	N/A	N/A	2	N/A	N/A	2	2	2	N/A	3	N/A	N/A	64	167.2	36.7	N/A	NOT DONE	1	2	2	2	2	N/A	2	N/A	2	N/A	1	1	2	N/A	2	N/A	2	N/A	N/A	1	0	N/A	N/A	N/A	N/A	N/A	N/A
TNAT 240	2022-02-09	22	1	2	1	6	2	1	6	2	2	2	2	N/A	3	N/A	N/A	57	166.8	36.5	N/A	NOT DONE	1	2	1	2	1	2	1	2	1	2	1	4	2	N/A	2	N/A	2	N/A	N/A	1	0	N/A	N/A	N/A	N/A	N/A	N/A
TNAT 213	2022-01-19	23	1	2	2	N/A	N/A	1	UNK	1	2	2	2	N/A	2	N/A	N/A	71	178	36.2	N/A	Not Done	1	8	2	N/A	2	N/A	2	N/A	N/A	N/A	1	8	2	N/A	1	8	2	N/A	N/A	1	1	N/A	N/A	N/A	N/A	N/A	N/A
TNAT 118	2021-11-22	23	2	2	2	N/A	N/A	1	60	1	2	2	2	N/A	2	N/A	N/A	46	148.5	NOT DONE	N/A	NOT DONE	1	1	1	4 DAYS	1	3	2	N/A	2	N/A	1	1	1	3 DAYS	1	UNK	1	ISS	104	1	1	2	N/A	2	N/A	1	24
TNAT 138	missing	23	2	2	2	N/A	N/A	2	N/A	N/A	2	2	1	2020	2	1	1	49	160.7	37.1	N/A	NOT DONE	1	2	1	2	1	2	1	2	1	2	1	2	1	1	1	12	2	N/A	N/A	1	0	N/A	N/A	N/A	N/A	N/A	N/A
TNAT 146	2021-11-30	23	2	2	2	N/A	N/A	2	N/A	N/A	2	2	2	N/A	2	N/A	N/A	55	156	36.1	LUNGS	N/A	1	4	2	N/A	2	N/A	2	N/A	2	N/A	2	N/A	2	N/A	2	N/A	2	N/A	N/A	1	0	N/A	N/A	N/A	N/A	N/A	N/A
TNAT 236	2022-02-08	23	2	2	2	N/A	N/A	2	N/A	N/A	2	2	2	N/A	2	N/A	N/A	46.1	149.1	36.1	N/A	NOT DONE	1	4	1	1	2	N/A	2	N/A	2	N/A	1	1	2	N/A	2	N/A	2	N/A	N/A	1	0	N/A	N/A	N/A	N/A	N/A	N/A
TNAT 120	2021-11-22	24	1	2	2	N/A	N/A	1	36	1	2	2	1	2021	2	1	1	63	169.9	NOT TAKEN	N/A	NOT DONE	1	6	2	N/A	1	8	2	N/A	2	N/A	1	6	1	1	2	N/A	2	N/A	N/A	1	0	N/A	N/A	N/A	N/A	N/A	N/A
TNAT 142	2021-11-30	24	1	1	2	N/A	N/A	2	N/A	N/A	2	2	2	N/A	1	N/A	N/A	65	167.5	36.2	N/A	NOT DONE	1	2	2	N/A	2	N/A	1	1	1	1	1	2	2	N/A	2	N/A	2	N/A	N/A	1	0	N/A	N/A	N/A	N/A	N/A	N/A
TNAT 126	2021-11-24	25	1	2	1	UNK	3	1	UNK	3	2	2	2	N/A	3	N/A	N/A	58	169	NOT DONE	N/A	NOT DONE	1	2	1	2	1	2	1	2	1	2	1	2	2	N/A	2	N/A	1	HERPIZOSTER	1	1	1	2	N/A	N/A	N/A	2	N/A
TNAT 129	2021-11-24	25	1	2	1	36	4	1	24	1	2	2	2	N/A	1	N/A	N/A	59	167.3	NOT DONE	N/A	NOT DONE	1	4	2	N/A	2	N/A	2	N/A	2	N/A	2	N/A	2	N/A	2	N/A	2	N/A	N/A	1	1	N/A	N/A	N/A	N/A	N/A	N/A
TNAT 204	2022-01-18	25	2	2	2	N/A	N/A	2	N/A	N/A	2	2	2	N/A	1	N/A	N/A	50	158	36.9	LUNGS	N/A	1	2	2	N/A	1	8	2	N/A	2	N/A	2	N/A	2	N/A	2	N/A	2	N/A	N/A	1	1	1	2	1	2	1	36
TNAT 203	2022-01-18	26	1	1	2	N/A	N/A	2	N/A	N/A	2	2	2	N/A	1	N/A	N/A	69	162	36.3	LUNGS	N/A	1	2	2	N/A	2	N/A	2	N/A	1	2	2	N/A	2	N/A	2	N/A	2	N/A	N/A	1	0	N/A	N/A	N/A	N/A	N/A	N/A
TNAT 206	2022-01-18	26	2	2	2	N/A	N/A	1	UNK	2	2	2	2	N/A	1	N/A	N/A	80	165.6	36	N/A	NOT DONE	1	3	1	3 DAYS	2	N/A	1	1 DAY	1	3 DAYS	1	3	2	N/A	2	N/A	2	N/A	N/A	1	0	N/A	N/A	N/A	N/A	N/A	N/A
TNAT 143	2021-11-30	26	2	2	2	N/A	N/A	2	N/A	N/A	2	2	2	N/A	3	N/A	N/A	58	156	36.2	LUNGS	N/A	1	2	2	N/A	2	N/A	2	N/A	2	N/A	2	N/A	2	N/A	2	N/A	2	N/A	N/A	1	0	N/A	N/A	N/A	N/A	N/A	N/A
TNAT 209	2022-01-19	27	2	2	2	N/A	N/A	1	100	1	2	2	2	N/A	2	N/A	N/A	62	150	36.4	LUNGS	N/A	1	8	1	1	2	N/A	2	N/A	1	2	2	N/A	2	N/A	2	N/A	2	N/A	N/A	1	1	1	2	1	2	1	84
TNAT 076	2021-10-26	28	2	2	2	N/A	N/A	2	N/A	N/A	2	2	2	N/A	2	N/A	N/A	NOT DONE	NOT DONE	36.7	N/A	NOT DONE	1	24	2	N/A	1	20	1	12	2	N/A	2	N/A	2	N/A	2	N/A	1	NEWLY DIAGNOSED OF HIV	N/A	1	1	NOT INDICATED	2	N/A	N/A	2	N/A
TNAT 087	2021-11-03	28	2	2	2	N/A	N/A	2	N/A	N/A	2	2	1	2011	2	1	1	34	145	37.9	N/A	NOT DONE	1	12	1	12	1	12	1	12	2	N/A	1	12	2	N/A	2	N/A	1	ISS	8	1	1	2	N/A	N/A	N/A	1	8
TNAT 101	2021-11-09	28	1	2	2	N/A	N/A	1	1	1	2	2	2	N/A	2	N/A	N/A	70	172	35.6	LUNGS	N/A	1	1080	1	1	1	3	2	N/A	2	N/A	1	4	1	8	1	360	2	N/A	N/A	1	0	N/A	N/A	N/A	N/A	N/A	N/A
TNAT 239	2022-02-08	28	1	2	2	N/A	N/A	2	N/A	N/A	2	2	2	N/A	2	N/A	N/A	68	157.5	36.7	N/A	NOT DONE	1	2	2	N/A	2	N/A	1	1	2	N/A	1	1	1	16	2	N/A	1	UNK	1	1	1	2	N/A	2	N/A	1	UNK
TNAT 110	2021-11-15	29	1	1	2	N/A	N/A	1	46	1	2	2	2	N/A	1	2	2	62	167	36.1	LUNGS	N/A	1	4	1	1	2	N/A	2	N/A	1	2	1	2	2	N/A	2	N/A	2	N/A	N/A	1	0	N/A	N/A	N/A	N/A	N/A	N/A
TNAT 136	2021-11-29	29	2	1	2	N/A	N/A	2	N/A	N/A	2	2	1	2019-11-13	2	1	1	78	162	36.1	LUNGS	N/A	1	21	1	4 DAYS	2	N/A	1	1	1	1	1	1	2	N/A	2	N/A	2	N/A	N/A	1	1	1	2	1	2	1	40
TNAT 164	2021-12-08	29	2	2	2	N/A	N/A	1	UNK	2	2	2	2	N/A	3	N/A	N/A	40	158.5	37	LUNGS	NOT DONE	1	2	2	N/A	1	8	1	1	2	N/A	2	N/A	2	N/A	2	N/A	2	N/A	N/A	1	1	2	N/A	2	N/A	2	N/A
TNAT 010	2021-09-14	30	2	1	2	N/A	N/A	2	N/A	N/A	2	2	1	2019	3	1	1	65		NOT DONE		N/A	1	3	2	N/A	2	N/A	2	N/A	2	N/A	2	N/A	2	N/A	2	N/A	2	N/A	N/A	1	1	2	N/A	2	N/A	1	36
TNAT 039	2021-10-06	30	1	2	2	N/A	N/A	2	N/A	N/A	2	2	2	N/A	1	2	N/A	46.1	158.9	35.7	N/A	NOT DONE	1	12	2	N/A	1	8	2	N/A	1	8	2	8	2	N/A	2	N/A	1	ISS	UNK	1	1	NOT INDICATED	2	2	N/A	1	144
TNAT 062	2021-10-19	30	1	2	1	UNK	2	1	UNK	1	2	2	2	N/A	1	N/A	N/A	NOT INDICATED	NOT INDICATED	NOT INDICATED	N/A	NOT DONE	1	2	1	1	1	2	1	2	2	N/A	1	2	1	1	1	1	1	NUMBNESS OF THE LOWER LIMBS	12	1	0	NOT INDICATED	N/A	N/A	N/A	N/A	N/A
TNAT 124	2021-11-23	30	2	2	2	N/A	N/A	2	N/A	N/A	2	2	2	N/A	3	N/A	N/A	NOT DONE	NOT DONE	NOT DONE	N/A	NOT DONE	1	25	1	1	2	N/A	2	N/A	2	N/A	2	N/A	2	N/A	1	2	2	N/A	N/A	1	0	N/A	N/A	N/A	N/A	N/A	N/A
TNAT 127	2021-11-24	30	2	2	2	N/A	N/A	1	36	1	2	2	2	N/A	2	N/A	N/A	58	156	36.1	LUNGS	N/A	1	4	1	2	2	N/A	1	2	2	N/A	2	N/A	2	N/A	2	N/A	2	N/A	1	2	0	N/A	N/A	N/A	N/A	N/A	N/A
TNAT 130	2021-11-24	30	1	2	2	N/A	N/A	2	N/A	N/A	2	2	2	N/A	1	N/A	N/A	58	162	36.1	LUNGS	N/A	1	8	1	12	1	15	2	N/A	2	N/A	1	18	2	N/A	1	18	2	N/A	N/A	1	1	N/A	N/A	N/A	N/A	2	N/A
TNAT 160	2021-12-08	30	1	2	1	24	3	1	180	1	2	2	2	N/A	3	N/A	N/A	60	156.5	36.8	N/A	NOT DONE	1	4	2	N/A	2	N/A	1	1	2	N/A	2	N/A	2	N/A	2	N/A	N/A	N/A	N/A	1	0	N/A	N/A	N/A	N/A	N/A	N/A
TNAT 177	2022-01-10	30	2	2	2	N/A	N/A	1	40	5	2	2	1	1998	2	1	1	56	157	36.1	LUNGS	N/A	1	52	2	N/A	1	8	2	N/A	2	N/A	1	20	1	2	1	20	1	NUMBNESS OF LEGS	20	1	1	1	2	1	3	1	200
TNAT 178	2022-01-10	30	1	1	1	36	1	2	N/A	N/A	2	2	2	N/A	1	N/A	N/A	71	162	35.2	LUNGS	N/A	1	8	2	N/A	1	8	1	8	2	N/A	1	4	2	N/A	1	4	1	ULCERS	52	1	0	N/A	N/A	N/A	N/A	N/A	N/A
TNAT 198	2022-01-13	30	2	2	2	N/A	N/A	2	N/A	N/A	2	2	2	N/A	2	N/A	N/A	72	168	36.2	LUNGS	N/A	1	4	1	2	2	N/A	2	N/A	1	N/A	1	1	2	N/A	2	N/A	2	N/A	N/A	1	1	1	2	1	2	1	10
TNAT 199	2022-01-13	30	2	2	2	N/A	N/A	2	N/A	N/A	2	2	2	N/A	3	N/A	N/A	75	162	36.1	LUNGS	N/A	1	3	2	N/A	1	1	1	1	2	N/A	1	1	2	N/A	2	N/A	2	N/A	N/A	1	1	1	2	1	2	1	12
TNAT 225	2022-02-03	30	2	2	2	N/A	N/A	2	N/A	UNK	2	2	2	N/A	2	N/A	N/A	65	170	35.9	LUNGS	N/A	1	24	2	N/A	2	N/A	2	N/A	2	N/A	2	N/A	2	N/A	2	N/A	2	N/A	N/A	1	1	1	2	1	2	1	60
TNAT 098	2021-11-09	31	1	2	1	36	2	1	100	2	2	2	2	N/A	2	N/A	N/A	67	152	35.3	LUNGS	N/A	1	31	1	2	2	N/A	2	N/A	2	N/A	2	N/A	2	N/A	2	N/A	1	FLU	2	1	0	N/A	N/A	N/A	N/A	N/A	N/A
TNAT 005	2021-09-13	32	2	1	2	N/A	N/A	1	24	2	1	2	1	2014	2	1	1	85	NOT DONE	NOT DONE		N/A	1	90	2	N/A	2	N/A	2	N/A	2	N/A	2	N/A	2	N/A	2	N/A	N/A	N/A	N/A	1	1	N/A	N/A	2	N/A	1	84
TNAT 023	2021-09-27	32	2	2	2	N/A	N/A	2	N/A	N/A	2	2	2	N/A	3	N/A	N/A	60	146	36.3	KAWAALA H/C	N/A	1	4	2	N/A	2	N/A	2	N/A	2	N/A	2	N/A	2	N/A	2	N/A	2	N/A	N/A	1	1	NOT INDICATED	2	2	N/A	1	84
TNAT 065	2021-10-19	32	2	2	2	N/A	N/A	1	120	1	2	2	1	2018	2	1	1	55	176	36.5	LUNGS	N/A	1	3	1	4	1	2	1	4	2	N/A	1	2	2	N/A	1	2	1	Neck pain	2	1	0	N/A	N/A	N/A	N/A	N/A	N/A
TNAT 121	2021-11-22	32	1	2	2	N/A	N/A	1	84	1	2	2	2	N/A	2	N/A	N/A	67	180	36.7	LUNGS	N/A	1	3	2	N/A	1	2	2	N/A	2	N/A	2	N/A	1	2	2	N/A	2	N/A	N/A	1	0	N/A	N/A	N/A	N/A	N/A	N/A
TNAT 152	2021-12-02	32	1	2	2	N/A	N/A	1	156	2	2	2	1	2020	2	1	1	54	171.9	36.1	N/A	NOT DONE	1	12	2	N/A	2	N/A	1	12	2	N/A	1	12	2	N/A	2	N/A	1	ISS	24	1	1	2	N/A	2	N/A	1	24
TNAT 031	2021-10-01	33	1	2	2	UNK	UNK	1	48	1	2	2	2	UNK	2	UNK	UNK	80	170	34.6	LUNGS	UNK	1	2	1	3	1	1	2	UNK	2	UNK	1	20	1	2	1	4	1	DIFFICULTY IN PASSING URINE	8	1	0	UNK	UNK	UNK	UNK	UNK	UNK
TNAT 092	2021-11-04	33	2	2	2	N/A	N/A	1	200	1	2	2	2	N/A	2	N/A	1	1	THE PARTICIPANT DOES NOT RECALL THE MEDICINE THAT WAS GIVEN TO HER	36	LUNGS	N/A	1	3	2	N/A	2	N/A	2	N/A	2	N/A	2	N/A	2	N/A	2	N/A	1	N/A	N/A	1	1	5	1	2	1	68	1
TNAT 119	2021-11-22	33	1	2	2	N/A	N/A	1	96	1	2	2	2	N/A	2	N/A	N/A	76	168	36.2	LUNGS	N/A	1	1	1	1	2	N/A	1	96	2	N/A	2	N/A	2	N/A	2	N/A	2	N/A	N/A	1	1	1	1	1	2	1	4
TNAT 131	2021-11-24	33	1	2	1	UNK	4	1	300	1	2	2	2	N/A	3	N/A	N/A	60	161.9	NOT TAKEN	N/A	NOT DONE	1	2	2	N/A	1	UNK	2	N/A	2	N/A	2	N/A	2	N/A	2	N/A	1	ISS	144	1	1	2	N/A	N/A	N/A	1	24
TNAT 135	2021-11-25	33	2	2	2	N/A	N/A	1	12	3	2	2	2	N/A	1	N/A	N/A	39	153.4	36.1	N/A	NOT DONE	1	25	1	12	1	25	1	12	1	8	1	12	2	N/A	2	N/A	1	ISS	N/A	1	1	2	N/A	N/A	N/A	2	N/A
TNAT 215	2022-01-19	33	1	2	2	N/A	N/A	1	UNK	1	2	2	1	2015	2	1	1	65	176.5	36.1	N/A	NOT DONE	1	10	1	2	1	4	1	4	1	2	2	N/A	2	N/A	2	N/A	2	N/A	N/A	1	0	N/A	N/A	N/A	N/A	N/A	N/A
TNAT 054	2021-11-18	34	1	2	1	180	1	1	180	2	2	2	2	N/A	1	N/A	N/A	51	167	36.4	NB: CLINICALLY STARTED ON ANTI TB DRUGS	NOT DONE	1	24	1	8	1	8	1	8	1	4	2	N/A	1	3 DAYS	1	3 DAYS	2	N/A	N/A	1	0	NOT INDICATED	N/A	N/A	N/A	N/A	N/A
TNAT 104	2021-11-10	34	1	2	2	N/A	N/A	2	N/A	N/A	2	2	1	2014	1	1	1	55	160	36.2	LUNGS	SHOW RECURRENCE OF TB	1	15	2	N/A	1	8	2	N/A	2	N/A	2	N/A	2	N/A	2	N/A	2	N/A	N/A	1	0	N/A	N/A	N/A	N/A	N/A	N/A
TNAT 174	2022-01-10	34	2	1	2	N/A	N/A	2	N/A	N/A	1	2	2	N/A	1	N/A	N/A	54	153.4	36.1	N/A	NOT SUGGESTIVE	1	48	2	N/A	1	24	2	N/A	2	N/A	2	N/A	2	N/A	2	N/A	2	N/A	2	1	0	N/A	N/A	N/A	N/A	N/A	N/A
TNAT 108	2021-11-15	35	1	2	2	N/A	N/A	1	300	1	2	2	2	N/A	2	N/A	N/A	54	172.7	39.1	TB ADENITIS	NOT DONE	1	3	1	1	1	3	1	3	1	N/A	2	N/A	1	4 DAYS	1	4 DAYS	1	ISS	N/A	1	1	N/A	N/A	N/A	N/A	2	N/A
TNAT 144	2021-11-30	35	1	2	2	N/A	N/A	1	20	1	2	2	2	N/A	3	N/A	N/A	81	180	36.1	LUNGS	N/A	1	4	1	2	2	N/A	2	N/A	2	N/A	2	N/A	2	N/A	2	N/A	2	N/A	N/A	1	0	N/A	N/A	N/A	N/A	N/A	N/A
TNAT 017	2021-09-16	36	2	2	2	N/A	N/A	1	864	1	2	1	1	1	2	2	N/A	N/A	N/A	N/A		N/A	1	24	2	N/A	2	N/A	2	N/A	2	N/A	2	N/A	2	N/A	2	N/A	N/A	N/A	N/A	1	1	N/A	N/A	2	N/A	1	240
TNAT 025	2021-09-27	36	2	2	2	N/A	N/A	1	12	1	2	2	2	N/A	1	1	N/A	NOT INDICATED	NOT INDICATED	NOT INDICATED	NOT INDICATED	N/A	1	8	2	N/A	2	N/A	1	2	2	N/A	2	N/A	2	N/A	2	N/A	N/A	N/A	N/A	1	1	NOT INDICATED	N/A	2	NOT AVAILABLE	1	12
TNAT 106	2021-11-15	36	2	2	2	N/A	N/A	1	60	3	2	2	2	N/A	2	N/A	N/A	58	155	36.8	N/A	NOT DONE	1	4	2	N/A	2	N/A	2	N/A	2	N/A	2	N/A	2	N/A	1	96 (AS A RESULT OF AN ACCIDENT)	2	N/A	N/A	1	0	N/A	N/A	N/A	N/A	N/A	N/A
TNAT 128	2021-11-24	36	2	2	2	N/A	N/A	1	8	1	2	2	2	N/A	2	N/A	N/A	80	170	35.7	LUNGS	N/A	1	3	2	N/A	2	N/A	2	N/A	2	N/A	2	N/A	2	N/A	2	N/A	2	N/A	N/A	1	1	1	2	2	N/A	1	228
TNAT 134	2021-11-25	36	2	2	2	N/A	N/A	2	N/A	N/A	2	2	2	N/A	2	N/A	N/A	60.1	167	35.3	N/A	NOT DONE	1	4	2	N/A	2	N/A	2	N/A	2	N/A	2	N/A	2	N/A	2	N/A	2	N/A	N/A	1	0	N/A	N/A	N/A	N/A	N/A	N/A
TNAT 159	2021-12-08	36	2	2	2	N/A	N/A	2	N/A	N/A	2	2	2	N/A	3	N/A	N/A	48	145.5	36.4	N/A	NOT DONE	1	2	2	N/A	2	4	2	N/A	2	N/A	2	N/A	2	N/A	2	N/A	1	ISS	UNK	1	1	2	N/A	N/A	N/A	1	14
TNAT 022	2021-09-23	37	1	2	1	NOT INDICATED	N/A	1	NOT INDICATED	N/A	2	2	2	N/A	3	2	N/A	65	173	36.7	KAWAALA H/C	N/A	1	4	1	2	1	2	1	2	2	N/A	1	2	2	N/A	1	4	2	N/A	N/A	1	1	NOT INDICATED	N/A	N/A	N/A	N/A	N/A
TNAT 093	2021-11-08	37	1	2	2	N/A	N/A	1	120	2	2	2	2	N/A	3	N/A	N/A	44	161.5	36.5	N/A	NOT DONE	1	3	1	1	1	52	2	N/A	2	N/A	2	N/A	2	N/A	2	N/A	1	EXCESSIVE WEIGHT LOSS UNKWON CAUSE	52	1	0	N/A	N/A	N/A	N/A	N/A	N/A
TNAT 195	2022-01-13	37	2	2	2	N/A	N/A	2	N/A	N/A	2	2	2	N/A	N/A	N/A	N/A	69	172	36.1	LUNGS	N/A	1	4	1	2	2	N/A	1	8	1	12	1	12	2	N/A	2	N/A	1	SHOULDER PAIN	4	1	1	1	2	2	1	3	168
TNAT 016	2021-09-16	38	2	2	2	N/A	N/A	1	TAKES WARAGI FOR TREATMENT OF TB	1	2	2	2	N/A	2	N/A	N/A	61	154.6	35.6		N/A	1	2	1	1	2	N/A	1	1	1	1	2	N/A	2	N/A	1	8	1	ALLERGY	DO NOT KNOW	1	0	N/A	N/A	N/A	N/A	N/A	N/A
TNAT 048	2021-10-13	38	2	2	2	N/A	N/A	1	DO NOT KNOW	2	2	2	2	N/A	3	N/A	N/A	65	157.9	38.5	N/A	NOT DONE	1	12	1	2	1	2	1	2	1	2	1	2	1	2	2	N/A	1	ISS	KNOWN TODAY	1	1	2	N/A	N/A	N/A	N/A	N/A
TNAT 223	2022-02-02	38	1	2	1	12	3	1	120	1	2	2	2	N/A	2	N/A	N/A	55	175	36.2	LUNGS	N/A	1	4	1	4	1	4	1	3	1	2	2	N/A	2	N/A	1	8	2	N/A	N/A	1	1	1	2	1	3	1	80
TNAT 229	2022-02-07	38	1	1	1	180	1	2	N/A	N/A	1	2	1	2019	3	1	2	68	167	36.1	LUNGS	N/A	1	24	1	4	1	24	1	4	1	24	2	N/A	2	N/A	2	N/A	2	N/A	N/A	1	0	N/A	N/A	N/A	N/A	N/A	N/A
TNAT 242	2022-02-09	38	1	2	2	N/A	N/A	2	N/A	N/A	2	2	1	2021	2	1	1	57	170	35.9	LUNGS	N/A	1	2	1	2	1	1	1	3	1	6	1	1	1	2	1	3	1	SWOLLEN LYPHNODES	3	1	1	1	2	1	2	1	7
TNAT 248	2022-02-10	38	2	2	2	N/A	N/A	2	N/A	N/A	2	2	2	N/A	2	N/A	N/A	80	170	35.7	LUNGS	N/A	1	1	1	1	1	12	2	N/A	2	N/A	1	1	1	12	2	N/A	2	N/A	N/A	1	1	1	2	1	3	1	60
TNAT 227	2022-02-03	39	1	2	1	48	3	1	UNK	1	2	2	1	2016	2	1	1	61	158	36.1	LUNGS	N/A	1	32	1	24	1	16	1	32	1	32	2	N/A	1	24	1	24	1	SWOLLEN LEGS	4	2		N/A	N/A	N/A	N/A	N/A	UNK
TNAT 007	2021-09-13	39	2	2	2	N/A	N/A	2	N/A	N/A	2	2	1	2010	2	1	1	75	160	NOT DONE		N/A	1	4	2	N/A	2	N/A	2	N/A	1	N/A	2	N/A	2	N/A	2	N/A	N/A	N/A	N/A	1	1	N/A	N/A	2	N/A	1	120
TNAT 026	2021-09-27	39	2	2	2	N/A	N/A	1	12	1	2	2	2	N/A	3	2	N/A	45	NOT DONE	36	KAWAALA H/C	N/A	1	8	1	4	1	8	2	2	N/A	2	1	8	2	N/A	2	N/A	1	NUMBNESS	N/A	1	0	NOT INDICATED	N/A	N/A	N/A	N/A	N/A
TNAT 038	2021-10-06	39	1	2	1	324	1	2	N/A	N/A	2	2	2	N/A	1	N/A	N/A	75	184	36.2	NOT INDICATED	N/A	1	8	2	N/A	2	N/A	2	N/A	2	N/A	2	N/A	2	N/A	2	N/A	2	N/A	N/A	UNK	0	NOT INDICATED	N/A	N/A	N/A	N/A	N/A
TNAT 140	2021-11-29	39	2	2	2	N/A	N/A	2	N/A	N/A	2	2	2	N/A	1	N/A	N/A	69	151.5	35.3	N/A	NOT DONE	1	20	1	4	1	20	2	N/A	2	N/A	1	1	2	N/A	2	N/A	1	ISS	60	1	1	2	N/A	N/A	N/A	1	48
TNAT 202	2022-01-18	39	1	2	2	N/A	N/A	1	120	1	2	2	2	N/A	1	N/A	N/A	76	172	37.1	LUNGS	N/A	1	12	1	1	2	N/A	1	12	2	N/A	1	20	2	N/A	2	N/A	2	N/A	N/A	1	0	N/A	N/A	N/A	N/A	N/A	N/A
TNAT 249	2022-02-02	39	2	2	2	N/A	N/A	2	N/A	N/A	2	2	2	N/A	2	N/A	N/A	50	150	36.1	LUNGS	N/A	1	1	1	4	2	N/A	1	4	2	N/A	2	N/A	2	N/A	1	48	1	TOE IS PAINING	22	1	0	N/A	N/A	N/A	N/A	N/A	N/A
TNAT 001	2021-09-13	40	2	2	2	N/A	2	2	N/A	N/A	1	2	2	N/A	1	2	N/A	83	NOT DONE	NOT DONE		N/A	1	90	2	N/A	2	N/A	1	N/A	2	N/A	1	90	2	N/A	2	N/A	2	N/A	N/A	1	1	N/A	N/A	N/A	N/A	1	48
TNAT 033	2021-10-04	40	2	2	2	N/A	N/A	2	N/A	N/A	2	2	2	N/A	3	N/A	N/A	98	155.9	38.7	KAWAALA H/C	N/A	1	4	1	2	1	2	1	2	2	2	1	2	2	N/A	1	2	2	N/A	N/A	1	0	NOT INDICATED	N/A	N/A	N/A	N/A	N/A
TNAT 057	2021-10-18	40	2	2	2	N/A	N/A	2	N/A	N/A	2	2	2	N/A	2	N/A	N/A	63	165.5	36.9	NOT INDICATED	NO CHEST XRAY	1	24	1	4	2	N/A	2	N/A	2	N/A	2	N/A	2	N/A	2	N/A	2	N/A	N/A	1	0	NOT INDICATED	N/A	N/A	N/A	N/A	N/A
TNAT 132	2021-11-25	40	2	2	2	N/A	N/A	1	36	1	2	2	2	N/A	2	N/A	N/A	76	158	36.2	LUNGS	N/A	1	8	1	3	1	3	2	N/A	2	N/A	2	N/A	1	1	2	N/A	2	N/A	N/A	1	1	1	2	1	2	1	200
TNAT 161	2021-12-08	40	2	2	2	N/A	N/A	N/A	N/A	N/A	2	2	2	N/A	1	N/A	N/A	62	151.9	36.6	N/A	NOT INDICATED	1	12	2	N/A	2	N/A	2	N/A	1	12	1	12	2	N/A	2	N/A	2	N/A	N/A	1	0	N/A	N/A	N/A	N/A	N/A	N/A
TNAT 207	2022-01-18	40	2	2	2	N/A	N/A	2	N/A	N/A	2	2	2	N/A	2	N/A	N/A	92	177.5	36.5	N/A	NOT DONE	1	2	2	N/A	2	N/A	2	N/A	1	2	2	N/A	2	N/A	2	N/A	1	ASTHMATIC	UNK	1	1	1	N/A	N/A	N/A	2	NEWLY DIAGNOSED
TNAT 220	2022-01-24	40	2	1	2	N/A	N/A	2	N/A	N/A	2	2	1	2021	2	1	1	56	150	36.2	LUNGS	N/A	1	3	2	N/A	2	N/A	2	N/A	2	N/A	2	N/A	2	N/A	2	N/A	2	N/A	N/A	1	1	1	2	1	2	1	11
TNAT 222	2022-01-24	41	1	2	1	70	1	1	70	1	2	2	2	N/A	3	N/A	N/A	90	180	35.7	LUNGS	N/A	1	20	1	4	1	4	2	N/A	2	N/A	1	20	2	N/A	2	N/A	2	N/A	N/A	1	1	1	2	1	2	1	12
TNAT 091	2021-11-04	42	1	2	1	48	1	1	200	1	2	2	2	N/A	2	N/A	N/A	67	172	35.5	LUNGS	N/A	1	1	1	1	2	N/A	2	N/A	2	N/A	2	N/A	2	N/A	2	N/A	2	N/A	N/A	1	1	1	2	1	2	1	100
TNAT 211	2022-01-19	42	2	2	2	N/A	N/A	1	36	1	2	2	1	2010	1	1	1	76	180	37.1	LUNGS	N/A	1	4	1	1	1	2	1	4	2	N/A	1	1	2	N/A	1	1	2	N/A	N/A	1	1	1	2	1	2	1	276
TNAT 072	2021-10-21	43	1	2	2	N/A	N/A	2	N/A	N/A	2	2	2	N/A	1	N/A	N/A	80	174	36.5	N/A	NOT DONE	1	2	1	1	2	N/A	1	2	1	2	2	N/A	2	N/A	1	UNK	2	N/A	N/A	1	1	NOT INDICATED	N/A	N/A	N/A	N/A	N/A
TNAT 155	2021-12-02	43	2	2	2	N/A	N/A	1	UNK	1	2	2	2	N/A	2	N/A	N/A	83.1	169.2	36.4	N/A	NOT DONE	1	2	2	N/A	2	N/A	2	N/A	2	N/A	2	N/A	2	N/A	2	N/A	1	ISS	UNK	1	1	2	N/A	2	N/A	1	UNK
TNAT 168	2021-12-09	45	2	2	2	N/A	N/A	1	UNK	1	2	2	2	N/A	2	N/A	N/A	69	158.5	35.6	N/A	NOT DONE	1	152	2	N/A	2	N/A	2	N/A	2	N/A	1	3 DAYS	2	N/A	1	3 DAYS	2	N/A	N/A	1	0	N/A	N/A	N/A	N/A	N/A	N/A
TNAT 181	2022-01-11	45	2	2	2	N/A	N/A	1	12	3	2	2	1	2019	2	1	1	72	160	35.7	LUNGS	N/A	1	80	2	N/A	2	N/A	2	N/A	1	12	1	52	2	N/A	1	12	2	N/A	N/A	1	1	1	2	1	3	1	50
TNAT 052	2021-10-14	47	1	2	1	120	1	1	120	1	2	2	1	1995	1	1	1	62	170.1	36.1	N/A	NOT DONE	1	12	2	N/A	1	8	1	2	2	N/A	1	2	2	N/A	2	N/A	2	N/A	N/A	1	0	NOT INDICATED	N/A	N/A	N/A	N/A	N/A
TNAT 068	2021-10-20	47	1	2	1	480	2	1	480	2	2	2	2	N/A	2	N/A	N/A	70	168	37.2	N/A	NOT DONE	1	4	1	4	2	N/A	1	4	1	2	1	2	1	8	2	N/A	1	ISS	192	1	1	2	N/A	2	N/A	1	24
TNAT 154	2021-12-02	47	1	2	1	240	1	2	N/A	N/A	2	2	2	N/A	2	N/A	N/A	64	165	35.9	N/A	NOT DONE	1	4	2	N/A	1	4	2	N/A	2	N/A	1	4	2	N/A	2	N/A	2	N/A	N/A	1	0	N/A	N/A	N/A	N/A	N/A	N/A
TNAT 090	2021-11-04	48	1	2	1	48	4	1	48	2	2	2	2	N/A	2	N/A	N/A	70	172	36.1	LUNGS	N/A	1	4	2	N/A	2	N/A	2	N/A	2	N/A	2	N/A	2	N/A	1	12	2	12	2	1	1	1	5	1	2	1	96
TNAT 034	2021-10-04	49	2	2	2	N/A	N/A	2	N/A	N/A	2	2	2	N/A	3	N/A	N/A	74	159	36.7	N/A	NOT DONE	1	8	2	N/A	2	8	1	8	1	N/A	2	N/A	2	N/A	1	24	2	N/A	N/A	1	0	NOT INDICATED	N/A	N/A	N/A	N/A	N/A
TNAT 096	2021-11-08	49	1	2	1	UNK	3	1	UNK	1	2	2	1	UNK	3	1	1	59.5	160	33.7	N/A	NOT DONE	1	25	2	N/A	1	25	1	8	1	8	1	8	2	N/A	2	N/A	2	N/A	N/A	1	0	N/A	N/A	N/A	N/A	N/A	N/A
TNAT 139	2021-11-29	50	2	2	N/A	N/A	N/A	2	N/A	N/A	2	2	2	N/A	1	N/A	N/A	72	154.9	35.7	N/A	NOT DONE	1	28	2	N/A	1	16	2	N/A	2	N/A	2	N/A	2	N/A	2	N/A	2	N/A	N/A	1	0	N/A	N/A	N/A	N/A	N/A	N/A
TNAT 149	2021-12-01	50	1	2	1	200	3	1	200	3	2	2	2	N/A	2	N/A	N/A	72	170	36.1	LUNGS	N/A	1	4	2	N/A	2	N/A	1	2	2	N/A	2	N/A	2	N/A	1	N/A	2	N/A	N/A	1	1	1	2	1	2	1	46
TNAT 193	2022-01-12	50	2	2	2	N/A	N/A	2	N/A	N/A	2	2	2	N/A	1	N/A	N/A	75	160	36.2	LUNGS	N/A	1	3	1	3	2	N/A	2	N/A	1	3	1	1	2	N/A	2	N/A	2	N/A	N/A	1	1	1	2	1	3	1	150
TNAT 247	2022-02-10	50	1	2	1	2	4	1	80	1	2	2	2	N/A	2	N/A	N/A	73	170	35.2	LUNGS	N/A	1	1	2	N/A	2	N/A	2	N/A	2	N/A	1	1	2	N/A	2	N/A	2	EYES ARE NOT SEEING WELL	48	1	1	1	2	1	2	1	132
TNAT 166	2021-12-08	51	1	1	1	360	1	1	UNK	1	2	2	2	N/A	3	N/A	N/A	43	168.5	36.8	N/A	NOT DONE	1	8	2	N/A	1	8	2	N/A	2	N/A	2	N/A	2	N/A	2	N/A	1	ISS	192	1	1	2	N/A	2	N/A	1	48
TNAT 004	2021-09-13	52	1	1	2	N/A	N/A	2	N/A	N/A	2	2	1	2014	2	1	1	92	NOT DONE	NOT DONE		N/A	1	3	1	3	1	3	1	3	1	3	1	3	1	48	1	48	N/A	N/A	N/A	1	1	N/A	N/A	2	N/A	2	N/A
TNAT 070	2021-10-21	52	1	2	1	240	N/A	1	240	N/A	2	2	2	N/A	2	N/A	N/A	58	163	34.2	NOT INDICATED	NOT INDICATED	1	6	1	2	1	6	1	2	1	2	1	2	1	1	2	N/A	1	ISS	168	1	1	2	N/A	2	N/A	1	42
TNAT 238	2022-02-08	54	2	2	2	N/A	N/A	1	OCCASSIONAL DRINKER	1	2	2	2	N/A	2	N/A	N/A	73.1	155.3	36	N/A	NOT DONE	1	4	2	N/A	2	N/A	2	N/A	1	1	2	N/A	2	N/A	2	N/A	1	HYPERTENSION	104	1	0	N/A	N/A	N/A	N/A	N/A	N/A
TNAT 003	2021-09-13	56	1	1	2	N/A	N/A	2	N/A	N/A	2	2	1	2020	1	1	1	75	NOT DONE	NOT DONE		N/A	1	8	2	N/A	2	N/A	2	N/A	2	N/A	2	N/A	2	N/A	2	N/A	2	N/A	N/A	1	1	N/A	N/A	2	N/A	1	DO NOT KNOW
TNAT 158	2021-12-07	56	2	2	1	UNK	1	1	UNK	1	2	2	1	DO NOT REMEMBER	2	1	1	54	158.4	35.9	NOT INDICATED	NOT DONE	1	3	2	N/A	2	N/A	2	N/A	2	N/A	2	N/A	2	N/A	2	N/A	1	ISS	768	1	1	2	N/A	2	N/A	1	192
TNAT 002	2021-09-13	58	2	2	2	N/A	N/A	2	N/A	N/A	1	2	2	N/A	2	N/A	N/A	89	NOT DONE	NOT DONE		N/A	1	2	2	N/A	2	N/A	2	N/A	2	N/A	2	N/A	2	N/A	2	N/A	2	N/A	N/A	1	1	2	N/A	2	N/A	1	DO NOT KNOW
TNAT 190	2022-01-12	58	1	2	2	N/A	N/A	1	40	1	2	2	2	N/A	1	N/A	N/A	79	170	36.2	LUNGS	N/A	1	52	2	N/A	2	N/A	2	N/A	2	N/A	2	N/A	2	N/A	2	N/A	2	N/A	N/A	1	0	N/A	N/A	N/A	N/A	N/A	N/A
TNAT 243	2022-02-09	58	1	2	1	120	4	1	120	1	2	2	2	N/A	2	N/A	N/A	60	185	36.5	LUNGS	N/A	1	3600	2	N/A	2	N/A	2	N/A	2	N/A	2	N/A	2	N/A	2	N/A	2	N/A	N/A	1	1	1	2	1	3	1	120
TNAT 228	2022-02-03	59	1	2	2	N/A	N/A	1	2	4	2	2	2	N/A	2	N/A	N/A	48	156	36	LUNGS	N/A	1	3	2	N/A	1	3	2	N/A	2	N/A	1	3	2	N/A	1	56	1	56	1	1	1	1	2	1	3	1	80
TNAT 075	2021-10-25	60	1	2	2	UNK	1	1	UNK	1	1	2	2	N/A	2	N/A	N/A	59	172.5	36.3	NOT INDICATED	NOT DONE	1	8	1	3	1	8	2	N/A	1	8	1	8	2	N/A	1	UNK	1	DIABETIC AND HYPERTENSION	960	1	1	N/A	N/A	N/A	N/A	N/A	N/A
TNAT 244	2022-02-09	65	2	2	2	N/A	N/A	1	36	1	2	2	2	N/A	1	N/A	N/A	56	175	37.1	LUNGS	N/A	1	96	1	1	1	8	2	N/A	2	N/A	1	48	2	N/A	1	144	2	N/A	N/A	1	0	N/A	N/A	N/A	N/A	N/A	N/A
TNAT 094	2021-11-08	70	2	2	2	N/A	N/A	2	N/A	N/A	2	2	2	N/A	2	N/A	N/A	62	165	36.1	LUNGS	N/A	1	36	1	12	1	4	2	N/A	1	15	2	N/A	2	N/A	2	N/A	2	N/A	N/A	1	0	N/A	N/A	N/A	N/A	N/A	N/A
TNAT 235	2022-02-08	22	2	2	2	N/A	N/A	1	2	3	2	2	1	2021	3	1	1	61	160	36	LUNGS	N/A	1	1	2	N/A	1	32	2	N/A	1	1	1	1	1	56	2	N/A	1	TONGUE PAINING	56	1	1	1	2	1	3	1	58
TNAT 217	2022-01-20	37	2	1	1	1	4	1	36	2	2	2	1	2021	3	1	1	76	152	36.1	LUNGS	N/A	1	2	1	1	2	N/A	2	N/A	2	N/A	2	N/A	1	1	2	N/A	2	N/A	N/A	1	1	1	2	1	2	1	46
TNAT 194	2022-01-13	63	2	1	2	N/A	N/A	1	UNK	2	2	2	1	2020	1	1	1	34	147	37.6	N/A	N/A	1	3	2	N/A	1	4	1	1 DAY	2	N/A	2	N/A	2	N/A	2	N/A	1	ISS	480	1	1	2	N/A	2	N/A	1	120
TNAT 216	2022-01-20	63	2	2	2	N/A	N/A	1	70	1	2	2	1	2005	2	1	1	85	155	36.2	LUNGS	N/A	1	2	2	N/A	2	N/A	1	4	2	N/A	2	N/A	2	N/A	2	N/A	1	JOINT PAINS	8	1	1	1	2	1	3	1	204
TNAT 165	2021-12-08	21	2	2	2	N/A	N/A	2	N/A	N/A	2	2	2	N/A	2	N/A	N/A	63	148	35.1	N/A	NOT DONE	1	4	1	N/A	2	N/A	2	N/A	2	N/A	2	N/A	2	N/A	2	N/A	1	ISS	384	1	1	2	N/A	2	N/A	1	96
TNAT 051	2021-10-13	37	1	2	2	N/A	1	DO NOT KNOW	3	2	2	2	2	N/A	3	N/A	N/A	78	178	36.1	LUNGS	NOT DONE	1	12	1	4	1	4	1	3	2	N/A	2	N/A	2	N/A	1	12	24	1	1	2	1	2	N/A	N/A	N/A	1	1
TNAT 151	2021-12-01	30	1	2	2	N/A	N/A	1	200	1	2	2	2	N/A	2	N/A	N/A	71	180	36.3	LUNGS	N/A	1	4	1	4	1	4	2	N/A	1	4	2	N/A	2	N/A	2	N/A	2	N/A	N/A	1	1	2	N/A	2	N/A	2	PATIENT IS NEWLY DIAGNOSED
TNAT 176	2022-01-10	38	1	1	1	48	3	1	100	2	2	2	1	2020-12-09	2	1	1	50	170	35.7	LUNGS	N/A	1	12	2	N/A	1	12	1	4	1	4	1	4	2	N/A	2	N/A	2	N/A	N/A	1	0	N/A	N/A	N/A	N/A	N/A	N/A
TNAT 184	2022-01-11	40	1	2	2	N/A	N/A	1	UNK	1	2	2	2	N/A	2	N/A	N/A	45	172	35.9	LUNGS	NOT DONE	1	96	2	N/A	1	48	2	N/A	2	N/A	1	20	2	N/A	2	N/A	1	ISS	UNK	1	1	2	N/A	2	N/A	2	N/A
TNAT 180	2022-01-10	22	2	2	2	N/A	N/A	2	N/A	N/A	2	2	2	N/A	2	N/A	N/A	50	156	35.6	LUNGS	N/A	1	1	2	N/A	2	N/A	2	N/A	2	N/A	2	N/A	2	N/A	2	N/A	2	N/A	N/A	1	1	1	2	1	3	1	24
TNAT 182	2022-01-11	25	1	2	2	N/A	N/A	2	N/A	N/A	2	2	2	N/A	3	N/A	N/A	70	162	36	N/A	NOT DONE	1	2	2	N/A	2	N/A	2	N/A	2	N/A	2	N/A	2	N/A	2	N/A	2	N/A	N/A	1	0	N/A	N/A	N/A	N/A	N/A	N/A
TNAT 192	2022-01-12	27	1	2	1	UNK	1	1	UNK	1	2	2	2	N/A	3	N/A	N/A	45	168	36.5	N/A	NOT DONE	1	8	2	N/A	2	N/A	1	4	2	N/A	1	4	2	N/A	2	N/A	2	N/A	N/A	1	0	N/A	N/A	N/A	N/A	N/A	N/A
TNAT 077	2021-10-26	28	1	1	2	N/A	N/A	1	UNK	2	2	2	2	N/A	1	N/A	N/A	NOT DONE	NOT DONE	37.5	N/A	NOT DONE	1	3	1	3	1	3	1	3	1	3	1	3	2	N/A	2	N/A	N/A	NEWLY DIAGNOSED OF HIV	N/A	1	1	2	N/A	2	N/A	N/A	N/A
TNAT 175	2022-01-10	29	1	2	2	N/A	N/A	1	36	1	2	2	2	N/A	1	N/A	N/A	72	162	36	LUNGS	N/A	1	8	2	N/A	2	N/A	1	8	1	8	1	8	1	2	2	N/A	2	N/A	N/A	1	1	1	2	1	3	1	48
TNAT 163	2021-12-08	30	2	2	2	N/A	N/A	2	N/A	N/A	2	2	2	N/A	3	N/A	N/A	77	152	36.5	NOT INDICATED	NOT DONE	1	24	1	1	2	N/A	1	1	2	N/A	1	2	2	N/A	2	N/A	2	N/A	N/A	1	0	2	N/A	N/A	N/A	N/A	N/A
TNAT 067	2021-10-19	30	2	2	2	N/A	N/A	2	N/A	N/A	2	2	2	N/A	2	N/A	N/A	59	165	36	N/A	N/A	1	16	1	3	1	2	2	N/A	2	N/A	2	N/A	2	N/A	1	12	2	N/A	N/A	1	1	2	1	2	2	1	5
TNAT 133	2021-11-25	32	2	2	2	N/A	N/A	2	N/A	N/A	2	2	2	N/A	3	N/A	N/A	64	158	37.2	LUNGS	N/A	1	8	1	2	1	2	2	N/A	2	N/A	1	1	2	N/A	2	N/A	2	N/A	N/A	1	0	N/A	N/A	N/A	N/A	N/A	N/A
TNAT 099	2021-11-09	33	1	2	2	N/A	N/A	1	UNK	2	2	2	2	N/A	1	N/A	N/A	65	169.8	36	N/A	NOT DONE	1	4	2	N/A	2	N/A	1	1	1	1	1	52	1	24	2	N/A	2	N/A	N/A	1	0	N/A	N/A	N/A	N/A	N/A	N/A
TNAT 233	2022-02-08	34	2	2	2	N/A	N/A	2	N/A	N/A	2	2	2	N/A	1	N/A	N/A	86	156.4	36.7	N/A	NORMAL	1	3	2	N/A	2	N/A	2	N/A	2	N/A	2	N/A	2	N/A	2	N/A	1	ISS	52	1	1	1	RESULTS NOT YET OUT	2	N/A	1	12
TNAT 172	2022-01-06	35	1	1	2	N/A	N/A	1	OCCASSIONAL DRINKER	1	2	2	1	2021	1	1	1	62	170	36.5	N/A	SUGGESTIVE OF TB	1	2	1	2	1	2	1	2	1	2	2	N/A	2	N/A	2	N/A	2	N/A	N/A	1	0	N/A	N/A	N/A	N/A	N/A	N/A
TNAT 185	2022-01-11	36	2	2	2	N/A	N/A	2	N/A	N/A	2	2	2	N/A	1	N/A	N/A	67	163	36	N/A	NO TB (NOT SUGGESTIVE)	1	4	2	N/A	1	4	1	4	1	4	1	4	2	N/A	2	N/A	1	ASTHMATIC	UNK	1	1	2	N/A	N/A	N/A	1	36
TNAT 183	2022-01-11	37	2	2	2	N/A	N/A	2	N/A	N/A	2	2	2	N/A	2	N/A	N/A	67	157	37	N/A	NOT DONE	1	3	2	N/A	2	N/A	1	3	2	1	1	1	2	N/A	2	N/A	2	N/A	N/A	1	0	N/A	N/A	N/A	N/A	N/A	N/A
TNAT 179	2022-01-10	39	1	2	1	200	4	1	150	1	2	2	2	N/A	3	N/A	N/A	69	167	36.1	LUNGS	N/A	1	8	2	N/A	1	8	1	4	1	4	1	4	2	N/A	2	N/A	1	ULCERS	8	1	0	N/A	N/A	N/A	N/A	N/A	N/A
TNAT 230	2022-02-07	40	1	2	1	120	4	1	8	2	2	2	2	N/A	1	2	N/A	65	182	36.1	LUNGS	N/A	1	2	1	3	1	3	2	N/A	2	N/A	2	N/A	2	N/A	2	N/A	1	CONSTIPATION	4	1	1	1	2	1	2	1	120
TNAT 061	2021-10-19	40	1	2	1	UNK	1	1	UNK	1	2	2	1	DO NOT REMEMBER	3	1	1	53	167	35.8	N/A	NOT DONE	1	24	2	N/A	2	N/A	1	3	1	4	1	4	2	N/A	2	N/A	2	N/A	N/A	1	0	N/A	N/A	N/A	N/A	N/A	N/A
TNAT 191	2022-01-12	41	1	2	2	N/A	N/A	1	UNK	1	2	2	2	N/A	3	N/A	N/A	65	170	36.2	N/A	NOT DONE	1	4	2	N/A	2	N/A	2	N/A	1	1	1	3	2	N/A	2	N/A	2	N/A	N/A	1	0	N/A	N/A	N/A	N/A	N/A	N/A
TNAT 115	2021-11-16	42	1	2	2	N/A	N/A	1	48	2	2	2	2	N/A	3	N/A	N/A	75	170	36.1	LUNGS	N/A	1	24	1	8	1	12	2	N/A	2	N/A	2	N/A	2	N/A	2	N/A	2	N/A	N/A	1	0	N/A	N/A	N/A	N/A	N/A	N/A
TNAT 237	2022-02-08	42	2	2	2	N/A	N/A	1	OCCASSIONAL DRINKER	1	2	2	2	N/A	2	N/A	N/A	73	151	36	N/A	NOT DONE	1	12	2	N/A	2	N/A	2	N/A	1	28	1	1	1	4	1	8	1	NERVE PROBLEM	52	1	0	N/A	N/A	N/A	N/A	N/A	N/A
TNAT 141	2021-11-30	44	1	2	1	288	1	1	276	1	2	1	2	N/A	1	N/A	N/A	69	166	36.1	LUNGS	N/A	1	3	1	3	2	N/A	2	N/A	2	N/A	2	N/A	2	N/A	2	N/A	2	N/A	N/A	1	1	1	2	1	3	1	16
TNAT 221	2022-01-24	46	2	2	2	N/A	N/A	1	36	1	2	2	2	N/A	2	N/A	N/A	72	157	36	LUNGS	N/A	1	2	1	2	1	4	2	N/A	2	N/A	2	N/A	2	N/A	1	2	1	EAR PAIN	12	1	1	1	2	1	2	1	12
TNAT 019	2021-09-21	50	2	2	2	N/A	N/A	1	12	1	N/A	2	2	N/A	3	N/A	N/A	89	155	36.4	KAWAALA H/C	N/A	1	3	2	N/A	2	N/A	1	1	2	N/A	2	N/A	2	N/A	2	N/A	N/A	N/A	N/A	1	0	N/A	N/A	N/A	N/A	N/A	N/A
TNAT 210	2022-01-19	56	2	2	1	1	4	2	200	2	2	2	2	N/A	2	N/A	N/A	86	169	35.7	LUNGS	N/A	1	2	1	2	1	4	2	N/A	2	N/A	2	N/A	2	N/A	2	N/A	2	N/A	N/A	1	1	1	2	1	3	1	180
TNAT 015	2021-09-16	72	1	2	2	DO NOT KNOW	4	1	DO NOT KNOW	4	1	1	2	N/A	2	N/A	N/A	76	165	36.5		N/A	1	8	2	N/A	2	N/A	1	8	1	8	1	8	2	N/A	2	N/A	1	CANCER	DO NOT KNOW	1	0	N/A	N/A	N/A	N/A	N/A	N/A
TNAT 186	2022-01-12	20	1	2	2	N/A	N/A	1	16	1	2	2	2	N/A	2	N/A	N/A	53	161.5	36.2	N/A	NOT DONE	NOT INDICATED	4	2	N/A	2	N/A	2	N/A	2	N/A	2	N/A	2	N/A	2	N/A	2	N/A	N/A	1	0	N/A	N/A	N/A	N/A	N/A	N/A
TNAT 188	2022-01-12	30	1	1	1	UNK	1	1	UNK	1	2	2	2	N/A	2	N/A	N/A	50	163	36.9	LUNGS	N/A	1	4	1	1	1	4	1	4	1	2	1	4	1	4	1	2	2	N/A	N/A	1	0	N/A	N/A	N/A	N/A	N/A	N/A
TNAT 082	2021-10-27	31	1	2	1	1	4	1	100	2	2	2	2	N/A	2	N/A	N/A	52	162	37.1	LUNGS	N/A	1	4	1	2	1	2	1	1	1	4	2	N/A	1	4	2	N/A	2	N/A	N/A	1	0	N/A	N/A	N/A	N/A	N/A	N/A
TNAT 187	2022-01-12	38	1	2	1	UNK	1	1	UNK	1	2	2	2	N/A	2	N/A	N/A	49	175	37.2	N/A	NOT DONE	1	2	1	2	1	3	1	2	1	2	1	2	2	N/A	2	N/A	1	HEADACHE	1	1	0	N/A	N/A	N/A	N/A	N/A	N/A
[truncated: 24 more columns]

## Sheet: Data dictionary
	QUESTION	CODE	DESCRIPTION
	Gender	1	Male
		2	Female
	In the past 12 Months, are there any member of your household who was daignosed with TB?	1	Yes
		2	No
	History of smoking	1	Yes
		2	No
	Are you currently smoking	1	Yes
		2	Stopped less than 1 year ago
		3	Stopped between 1-5 years ago
		4	Stopped over 5 years ago
	History of alcohol	1	Yes
		2	No
	Are you currently taking alcohol	1	Yes
		2	Stopped less than 1 year ago
		3	Stopped between 1-5 years ago
		4	Stopped over 5 years ago
	History of Diabetes	1	Yes
		2	No
	History of Cancer	1	Yes
		2	No
	Other than this time, have you ever been diagnosed with TB in the past	1	Yes
		0	No
	Family history of TB	1	Yes
		2	No
		3	Don’t know
	If yes, were you treated for TB	1	Yes
		2	No
	If yes, did you complete treatment?	1	Yes
		2	No
	For the current illness, did you seek care elsewhere before you came to us?	1	Yes
		2	No
	Were you given any medication?	1	Yes
		2	No
	Cough	1	Yes
		2	No
	Fever	1	Yes
		2	No
	Weight loss	1	Yes
		2	No
	Night sweats	1	Yes
		2	No
	Dyspnea	1	Yes
		2	No
	Chest pain	1	Yes
		2	No
	Abdominal pain	1	Yes
		2	No
	Backache	1	Yes
		2	No
	Other	1	Yes
		2	No
	Do you know your HIV Status	1	Yes
		2	No
	If, yes what is your HIV Status	1	HIV Positive
		0	HIV Negative
	If HIV positive, was the CD4 T cells reported	1	Yes
		2	No
	What is the reported range of the CD4 T cells.	1	200 cell/mm3
		2	500-1600 cell/mm3
	If HIV positive, was the viral load reported	1	Yes
		2	No
	What is the reported viral load	1	<20 copies(undetected)
		2	20-10,000 copies
		3	100,001-100,000 copies
	If HIV positive are you on antiretroviral drugs.	1	Yes
		2	No
